# Supplementary material for: Further Evidence for in Utero Transmission of Equine Hepacivirus to Foals
Source: Viruses. 2019 Dec 5;11(12):1124. doi: 10.3390/v11121124 (PMC6950541; doi:10.3390/v11121124)
Supplement: Supplementary file 1 [file viruses-11-01124-s001.zip]

Archive with 3 entries (2 files):
- Supplementary files/
- Supplementary files/Supp table 1.pdf
- Supplementary files/Supp_Figure 1.pdf
